# Supplementary material for: Italian Ryegrass as a Forage Crop for the Baltics: Opportunities and Challenges in Light of Climate Change
Source: Plants (Basel). 2023 Nov 13;12(22):3841. doi: 10.3390/plants12223841 (PMC10674386; doi:10.3390/plants12223841)
Supplement: Supplementary file 1 [file plants-12-03841-s001.zip]

Archive with 1 entries (1 files):
- plants-2674607-supplementary.pdf
